# Supplementary material for: Chloroplast Phylogenomic Analyses Reveal a Maternal Hybridization Event Leading to the Formation of Cultivated Peanuts
Source: Front Plant Sci. 2021 Dec 17;12:804568. doi: 10.3389/fpls.2021.804568 (PMC8718879; doi:10.3389/fpls.2021.804568)
Supplement: Supplementary file 1 [file Table_1.xlsx]

## Sheet: Supplementary Tables 1 
	Supplementary Tables 1 Sample informations, genome type, and GenBank accessions of Arachis species in this study
	Species	Strains Information	Section	2n	Genome	Collect number	Plastome Size (bp)	Average Coverage	GenBank no.
	Arachis batizocoi_1	PI 298639	Arachis	20	K	TXY9484	156340	508.1	OL752605
	Arachis cardenasii_1	PI 475996	Arachis	20	A	TXYzw76	156394	508.7	OL752606
	Arachis cardenasii_2	PI 476014	Arachis	20	A	TXYzw80	156410	530	OL752607
	Arachis cruziana	PI 476003	Arachis	20	K	TXYzw13	156364	516.3	OL752608
	Arachis decora	Grif 7721	Arachis	18	G	TXYzw33	156247	514.8	OL752610
	Arachis diogoi_1	PI 276235	Arachis	20	A	TXY10602	156377	513.6	OL752611
	Arachis duranensis_1	PI 219823	Arachis	20	A	TXY7988	156383	434.7	OL752612
	Arachis duranensis_2	PI 468323	Arachis	20	A	TXYzw37	156433	519.9	OL752613
	Arachis duranensis_3	PI 475844	Arachis	20	A	TXYzw39	156392	512.2	OL752614
	Arachis duranensis_4	PI 468200	Arachis	20	A	TXYzw48	156424	529.5	OL752615
	Arachis glabrata	PI 468366	Rhizomatosae	40	R2	TXY30119	156428	517.4	OL752616
	Arachis glandulifera	PI 468336	Arachis	20	D	TXYzw23	156363	505.4	OL752617
	Arachis herzogii	PI 476008	Arachis	20	A	TXYzw08	156420	520.7	OL752618
	Arachis hoehnei_1	Grif 7682	Arachis	20	B	TXYzw21	156379	526	OL752619
	Arachis hypogaea var. fastigiata_1	PI493938	Arachis	40	AB	TXYC19_060	156384	473.5	OL752620
	Arachis hypogaea var. hirsuta_1	Bajisitanhuapi	Arachis	40	AB	TXYC19_153	156387	473.6	OL752621
	Arachis hypogaea var. hypogaea_1	Lainongzao	Arachis	40	AB	TXYC19_016	156387	507.6	OL752622
	Arachis hypogaea var. peruviana	NcAc17090	Arachis	40	AB	TXYC19_105	156387	509.7	OL752623
	Arachis hypogaea var. vulgaris_1	Yiya	Arachis	40	AB	TXYC19_023	156384	482.9	OL752624
	Arachis ipaensis_1		Arachis	20	B	TXYipa09	156394	504.6	OL752625
	Arachis kempff-mercadoi	PI 468330	Arachis	20	A	TXYzw19	156429	519.5	OL752626
	Arachis microsperma	PI 674407	Arachis	20	A	TXYzw15	156326	515.3	OL752627
	Arachis monticola_1	PI 263393	Arachis	40	AB	TXYzw07	156388	511.8	OL752628
	Arachis monticola_2	PI 219824	Arachis	40	AB	TXYzw10	156388	519.8	OL752629
	Arachis palustris	PI 666093	Arachis	18	G	TXYzw06	156220	515.4	OL752630
	Arachis simpsonii	Grif 14534	Arachis	20	A	TXYzw03	156385	525.4	OL752634
	Arachis trinitensis	PI 666101	Arachis	20	F	TXYzw02	156354	521.4	OL752635
	Arachis valida	PI 666103	Arachis	20	B	TXYzw12	156369	503	OL752636
	Arachis villosa_1	PI 298636	Arachis	20	A	TXY22585	156464	518.6	OL752637
	Arachis pintoi		Caulorrhizae	20	C	TXYpin09	156311	532.1	OL752631
	Arachis dardonoi		Heteranthae	20	H	TXYdar09	156630	532.3	OL752609
	Arachis pusilla	PI 497572	Heteranthae	20	H	TXYPi4975	156476	517.9	OL752632
	Arachis rigonii	PI 262142	Procumbentes	20	P	TXY10034	156476	518.3	OL752633
	Arachis hypogaea_2	PI 536065	Arachis	40	AB		156395		KJ468094
	Arachis hypogaea_1	Co7	Arachis	40	AB		156391		KX257487
	Arachis hypogaea var. fastigiata_2	AHD	Arachis	40	AB		156718		MG814006
	Arachis hypogaea var. hirsuta_2	AHL	Arachis	40	AB		156878		MG814007
	Arachis hypogaea var. hypogaea_2	AHP	Arachis	40	AB		156354		MG814008
	Arachis hypogaea var. vulgaris_2	AHZ	Arachis	40	AB		156399		MG814009
	Arachis monticola_3	PI219824	Arachis	40	AB		156395		MK144818
	Arachis stenosperma	PI338280	Arachis	20	A		156405		MK144819
	Arachis batizocoi_2	PI298639	Arachis	20	K		156437		MK144820
	Arachis diogoi_2	PI672635	Arachis	20	A		156384		MK144821
	Arachis duranensis_5	PI263133	Arachis	20	A		156473		MK144822
	Arachis paraguariensis	PI331187	Erectoides	20	E		156437		MK144823
	Arachis cardenasii_3	PI262141	Arachis	20	A		156413		MK144824
	Arachis villosa_2	PI210555	Arachis	20	A		156447		MK144825
	Arachis helodes	Manso558	Arachis	20	A		156491		MK144826
	Arachis hoehnei_2	KG30006	Arachis	20	B		156437		MK144827
	Arachis correntina	PI332292	Arachis	20	A		156287		MK144828
	Arachis ipaensis_2	K30076	Arachis	20	B		156453		MK144829
	Arachis hypogaea_3		Arachis	40	AB		156395		MT712165
	Dalbergia hupeana						156586		MN251245
	1. Prabhudas, S. K., S. Prayaga, P. Madasamy, and P. Natarajan. 2016. Shallow Whole Genome Sequencing for the Assembly of Complete Chloroplast Genome Sequence of Arachis hypogaea L. Frontiers in Plant Science 7: 1106-1106.
	2. Schwarz, E. N., T. A. Ruhlman, J. S. M. Sabir, N. H. Hajrah, N. S. Alharbi, A. L. Al-Malki, C. D. Bailey, and R. K. Jansen. 2015. Plastid genome sequences of legumes reveal parallel inversions and multiple losses of rps16 in papilionoids. Journal of Systematics and Evolution 53: 458-468.
	3. Wang, J., C. Li, C. Yan, X. Zhao, and S. Shan. 2018. A comparative analysis of the complete chloroplast genome sequences of four peanut botanical varieties. PeerJ 6: e5349.
	4. Wang, J., Y. Li, C. Li, C. Yan, X. Zhao, C. Yuan, Q. Sun, et al. 2019. Twelve complete chloroplast genomes of wild peanuts: great genetic resources and a better understanding of Arachis phylogeny. BMC Plant Biology 19: 504.

## Sheet: Supplementary Tables 2
	Supplementary Tables 2 SSR loci were detected by MISA of Arachis species in this study
	Species	A/T	G/C	AT/TA	AG/CT	ATA/TAT	TAA/ATT	TTA/AAT	TCA/TGA	AAAG/CTTT	AAAT/ATTT	AATA/TATT	ATAA/TTAT	CCCT/AGGG	TATC/GATA	TCTT/AAGA	TTTC/GAAA	TGAT/ATCA	TTTA/ATTT	AATAG/CTATT	TATAA/TTATA	AATGGA/TCCATT	ATAGCA/TGCTAT	Total
	Arachis batizocoi TXY9484	47	2	15	2	0	0	1	0	1	0	1	1	1	1	1	0	1	0	0	0	0	0	74
	Arachis cardenasii TXYZw76	41	2	15	2	1	1	1	0	1	0	1	1	1	1	1	1	1	0	0	0	0	0	71
	Arachis cardenasii TXYZw80	47	2	16	2	1	0	1	0	1	0	1	1	1	1	1	1	1	0	0	0	1	0	78
	Arachis cruziana TXYZw13	47	2	15	2	0	0	1	0	1	0	1	1	1	1	1	0	1	0	0	0	0	0	74
	Arachis dardonoi TXYdar9	55	2	14	2	0	0	1	0	1	0	0	2	0	1	1	1	1	0	1	0	0	1	83
	Arachis decora TXYZw33	39	2	14	2	0	0	1	1	1	1	1	2	0	1	1	1	1	0	0	0	0	0	68
	Arachis diogoi TXY10602	46	2	17	2	1	1	0	0	1	0	1	1	1	1	1	1	1	0	0	0	0	0	77
	Arachis duranensis TXY7988	45	2	15	2	1	1	1	0	1	0	1	1	1	1	1	1	1	0	0	0	0	0	75
	Arachis duranensis TXYZw37	45	2	15	2	1	0	1	0	1	0	1	1	1	1	1	1	1	0	0	0	1	0	75
	Arachis duranensis TXYZw39	46	2	15	2	1	1	1	0	1	0	1	1	1	1	1	1	1	0	0	0	0	0	76
	Arachis duranensis TXYZw48	44	2	16	2	1	0	1	0	1	0	1	1	1	1	1	1	1	0	0	0	1	0	75
	Arachis glabrata TXY30119	45	2	16	2	1	0	1	0	1	0	1	1	1	1	1	1	1	0	0	0	1	0	76
	Arachis glandulifera TXYZw23	49	2	18	2	0	0	1	0	1	0	1	1	0	1	1	0	1	0	0	0	0	0	78
	Arachis herzogii TXYZw08	42	2	15	2	1	0	2	0	1	0	1	1	1	1	1	1	1	0	0	0	1	0	73
	Arachis hoehnei TXYZw21	45	2	15	2	1	1	1	0	1	0	1	1	1	1	1	1	1	0	0	0	0	0	75
	Arachis hypogaea var fastigiata C19 060	45	2	15	2	1	0	1	0	1	0	1	1	1	1	1	1	1	0	0	0	0	0	74
	Arachis hypogaea var hirsuta C19 153	45	2	15	2	1	1	1	0	1	0	1	1	1	1	0	1	1	0	0	0	0	0	74
	Arachis hypogaea var hypogae C19 016	45	2	15	2	1	1	1	0	1	0	1	1	1	1	1	1	1	0	0	0	0	0	75
	Arachis hypogaea var peruviana C19 105	45	2	15	2	1	1	1	0	1	0	1	1	1	1	1	1	1	0	0	0	0	0	75
	Arachis hypogaea var vulgaris C19 023	45	2	15	2	1	0	1	0	1	0	1	1	1	1	1	1	1	0	0	0	0	0	74
	Arachis ipaensis TXYIPA9	43	2	16	2	0	0	1	0	1	0	1	1	1	1	1	0	1	0	0	1	0	0	72
	Arachis kempffmercadoi TXYZw19	44	2	17	2	1	0	1	0	1	0	1	1	1	1	1	1	1	0	0	0	0	0	75
	Arachis microsperma TXYZw15	44	2	14	2	1	0	1	0	1	0	1	2	1	1	1	1	1	0	0	0	1	0	74
	Arachis monticola TXYZw07	45	2	15	2	1	1	1	0	1	0	1	1	1	1	1	1	1	0	0	0	0	0	75
	Arachis monticola TXYZw10	45	2	15	2	1	1	1	0	1	0	1	1	1	1	1	1	1	0	0	0	0	0	75
	Arachis palustris TXYZw06	40	2	14	2	0	0	1	1	1	1	1	2	0	1	1	1	1	0	0	0	0	0	69
	Arachis pintoi TXYPIN9	42	4	18	2	0	0	2	0	1	0	1	1	0	1	1	0	1	0	0	0	0	0	74
	Arachis pusilla TXYPI4975	38	2	12	2	1	0	0	0	1	0	1	1	0	0	1	0	0	1	0	0	0	0	60
	Arachis rigonii TXY10034	38	2	12	2	1	0	0	0	0	0	1	1	0	1	1	0	0	1	0	0	0	0	60
	Arachis simpsonii TXYZw03	44	2	14	2	1	1	2	0	1	0	1	1	1	1	1	1	1	0	0	0	0	0	74
	Arachis trinitensis TXYZw02	46	2	17	2	0	0	1	0	1	0	1	1	0	1	1	0	1	0	0	0	0	0	74
	Arachis valida TXYZw12	50	2	18	2	0	0	1	0	1	0	1	1	0	1	1	1	1	0	0	0	0	0	80
	Arachis villosa TXY22585	46	2	16	2	1	1	1	0	1	0	1	1	1	1	1	1	0	0	0	0	0	0	76
	Total	1473	68	504	66	23	12	33	2	32	2	32	37	24	32	32	25	30	2	1	1	6	1
